# Supplementary material for: Simultaneous Detection of Four Foodborne Pathogens in Raw Freshwater Fish Using High-Resolution Melting Analysis
Source: Foods. 2025 Sep 15;14(18):3202. doi: 10.3390/foods14183202 (PMC12469668; doi:10.3390/foods14183202)
Supplement: Supplementary file 1 [file foods-14-03202-s001.zip]

Archive with 1 entries (1 files):
- foods-3793729-supplementary.pdf
